# Supplementary material for: Improved Enzymatic Properties of Chitosanase CsnMY002 from Bacillus subtilis via Computational Design
Source: Int J Mol Sci. 2025 Feb 13;26(4):1588. doi: 10.3390/ijms26041588 (PMC11855910; doi:10.3390/ijms26041588)
Supplement: Supplementary file 1 [file ijms-26-01588-s001.zip]

Archive with 1 entries (1 files):
- ijms-3366535-supplementary.pdf
